# Supplementary material for: A Prospective Study on Deep Inspiration Breath Hold Thoracic Radiation Therapy Guided by Bronchoscopically Implanted Electromagnetic Transponders
Source: Cancers (Basel). 2024 Apr 17;16(8):1534. doi: 10.3390/cancers16081534 (PMC11048337; doi:10.3390/cancers16081534)
Supplement: Supplementary file 1 [file cancers-16-01534-s001.zip]

Archive with 1 entries (1 files):
- cancers-2914826-supplementary.pdf
